# Supplementary material for: Polyamine Metabolism in Leishmania Parasites: A Promising Therapeutic Target
Source: Med Sci (Basel). 2022 Apr 22;10(2):24. doi: 10.3390/medsci10020024 (PMC9149861; doi:10.3390/medsci10020024)
Supplement: Supplementary file 1 [file medsci-10-00024-s001.zip]

Archive with 1 entries (1 files):
- medsci-1678963 supple .pdf
